# Supplementary material for: Physical activity, balance, and bicycling in older adults
Source: PLoS One. 2022 Dec 8;17(12):e0273880. doi: 10.1371/journal.pone.0273880 (PMC9731420; doi:10.1371/journal.pone.0273880)
Supplement: S1 File — (XLSX) [file pone.0273880.s001.xlsx]

## Sheet: Survey+Garmin+Balance_Data_10-1
Age	RACE	Hispanic_Latin_or_Spanish_Origin	Martial_Status	Education	Employment_Status	Income	GENDER	Bicycling_Confidence	Competitive Swim	Recreational Swim	Walking_F	Racing_Bike_F	Cycling_Rec_F	HIAerob_F	OthAerob_F	Weights_F	Cond_F	FloorEx_F	Dance_F	Jog_F	Golf_F	Row_F	Fall_within_the_past_year	Number_Falls	BMI	Group	StudyWeek1	num_vld_weekdays1	num_vld_weekenddays1	ActiveMinutesWeighted1	ActiveMinutes_min1	ActiveMinutes_mean1	ActiveMinutes_max1	StepsWeighted1	Steps_min1	Steps_mean1	Steps_max1	step_goal_mean1	num_vld_days1	prop_wear_weekday1	StudyWeek2	num_vld_weekdays1	num_vld_weekenddays1	ActiveMinutesWeighted1	ActiveMinutes_min1	ActiveMinutes_mean1	ActiveMinutes_max1	StepsWeighted1	Steps_min1
68	Black	No	Never married or single	High school or GED	Retired	<$50,000	Female	No Way No How - Physically unable or Very uncomfortable on paths or Not very comfortable, not interested.	None	None	Every day	None	None	None	None	2 to 3 times in the last 4 weeks	None	None	None	None	None	None	No	0	22.1	Non-Cyclist	1	1.00	2.00	81.22	80.58	81.19	81.65	7718.29	7656.00	7706.50	7734.00	7527.75	3.00	0.33	2	5.00	2.00	86.69	50.05	86.72	123.53	8075	4572.00
72	White	No	Divorced,Widowed	Some college	Retired	<$50,000	Female	Enthused and Confident - Very comfortable with bike lanes	None	None	Every day	None	None	None	None	None	None	None	2 to 3 times in the last 4 weeks	None	None	None	No	0	21.5	Non-Cyclist	1	1.00	2.00	60.19	52.87	65.68	89.95	5565	5012.00	5979.75	7786.00	7344.75	3.00	0.33	2	5.00	2.00	81.76	53.85	79.16	125.77	7484	4731.00
67	White	No	Married or Partnered	High school or GED	Retired	$50,000-<$100,000	Female	Interested, but Concerned - Not very comfortable, but interested in biking more	None	Once in the last 4 weeks	4 to 5 times a week	None	2 to 3 times a week	None	None	None	None	4 to 5 times a week	None	None	None	None	Yes	1	40.9	Cyclist	1	1.00	0.00	47.2	47.20	47.20	47.20	4069	4069.00	4069.00	4069.00	7500.00	1.00	1.00	2			#NULL!				#NULL!
76	White	No	Married or Partnered	College graduate	Retired	<$50,000	Female	Strong and Fearless - Very comfortable without bike lanes	None	None	None	None	None	None	None	None	None	None	None	None	None	None	No	0	22.9	Non-Cyclist	1	5.00	2.00	80.9	54.48	79.49	109.02	6931	4843.00	6835.15	9180.00	7689.85	7.00	0.71	2	5.00	2.00	107.07	91.30	111.40	123.67	9444	7426.00
65	White	No	Divorced	Master's degree or higher	Retired	<$50,000	Female	Interested, but Concerned - Not very comfortable, but interested in biking more	None	None	2 to 3 times a week	None	None	None	None	2 to 3 times a week	None	None	None	None	None	None	No	0	37.2	Non-Cyclist	1	5.00	2.00	47.36	26.90	42.32	94.27	4354.14	2419.00	3872.30	9071.00	6926.50	7.00	0.71	2	5.00	2.00	44.94	35.02	43.69	53.68	4035.14	3157.00
67	White	No	Married or Partnered	Some college	Full-time	$50,000-<$100,000	Male	Strong and Fearless - Very comfortable without bike lanes	None	None	None	None	None	None	None	None	None	None	None	None	None	None	Yes	3	39.3	Non-Cyclist	1	4.00	2.00	89.07	76.57	91.82	104.63	8182.57	7114.00	8433.50	9655.00	7561.13	6.00	0.67	2	5.00	2.00	82.14	70.30	78.86	99.72	7518.43	6142.00
67	Other	Yes	Married or Partnered	Master's degree or higher	Retired	>$100,000	Male	No Way No How - Physically unable or Very uncomfortable on paths or Not very comfortable, not interested.	None	None	2 to 3 times in the last 4 weeks	None	None	None	None	None	None	None	None	None	None	None	Yes	3	31.5	Non-Cyclist	1	1.00	0.00	32.88	32.88	32.88	32.88	2879	2879.00	2879.00	2879.00	7500.00	1.00	1.00	2	1.00	2.00	36.15	21.67	47.02	79.42	2971.57	1782.00
67	White	No	Married or Partnered	Some college	Part-time	$50,000-<$100,000	Female	Interested, but Concerned - Not very comfortable, but interested in biking more	None	None	2 to 3 times a week	None	2 to 3 times in the last 4 weeks	None	None	None	None	None	None	None	None	None	No	0	31.1	Non-Cyclist	1	5.00	1.00	47.49	23.38	40.26	89.20	4409.71	2246.00	3760.60	8234.00	5260.40	6.00	0.83	2	5.00	2.00	49.33	23.23	42.14	72.20	4378	1924.00
78	Other	No	Divorced	Some college	Retired	<$50,000	Male	No Way No How - Physically unable or Very uncomfortable on paths or Not very comfortable, not interested.	None	None	None	None	None	None	None	None	None	None	Once in the last 4 weeks	None	None	None	No	0	26.6	Non-Cyclist	1			#NULL!				#NULL!							2			#NULL!				#NULL!
80	White	No	Widowed	Master's degree or higher	Retired	$50,000-<$100,000	Female	No Way No How - Physically unable or Very uncomfortable on paths or Not very comfortable, not interested.	None	None	None	None	None	None	None	None	None	None	None	None	None	None	No	0	31.8	Non-Cyclist	1	1.00	0.00	8.22	8.22	8.22	8.22	858	858.00	858.00	858.00	4543.00	1.00	1.00	2	1.00	2.00	20.19	17.02	19.33	21.33	1916.14	1549.00
86	White	No	Widowed	Some college	Retired	<$50,000	Female	No Way No How - Physically unable or Very uncomfortable on paths or Not very comfortable, not interested.	None	None	None	None	None	None	None	None	None	None	None	None	None	None	No	0	27.6	Non-Cyclist	1	1.00	2.00	19.49	10.33	19.64	29.62	1658.29	777.00	1636.75	2396.00	7262.75	3.00	0.33	2	4.00	2.00	24.43	11.22	24.67	41.10	2035.68	934.00
67	White	No	Married or Partnered	Master's degree or higher	Retired	>$100,000	Male	Strong and Fearless - Very comfortable without bike lanes	None	None	None	2 to 3 times a week	Once a week	None	None	2 to 3 times a week	None	None	None	None	None	2 to 3 times in the last 4 weeks	No	0	27.3	Cyclist	1	3.00	2.00	164.02	59.08	162.15	237.67	5606.19	2646.00	5591.58	7671.00	6500.00	5.00	0.60	2	5.00	2.00	179.86	142.52	175.89	220.55	6303	4878.00
68	White	No	Married or Partnered	College graduate	Retired	>$100,000	Male	Strong and Fearless - Very comfortable without bike lanes	None	2 to 3 times a week	4 to 5 times a week	None	Once a week	Every day	None	None	Once a week	None	None	None	None	None	No	0	25.8	Cyclist	1	3.00	2.00	158.92	101.68	172.90	222.25	7622.9	3953.00	9489.08	16257.00	7925.83	5.00	0.60	2	5.00	2.00	154.38	69.10	147.59	210.23	7929	2636.00
66	White	No	Married or Partnered	Master's degree or higher	Retired	>$100,000	Male	Strong and Fearless - Very comfortable without bike lanes	None	None	2 to 3 times a week	None	2 to 3 times in the last 4 weeks	None	None	None	2 to 3 times in the last 4 weeks	Once in the last 4 weeks	None	None	None	None	Yes	1	30.1	Cyclist	1	5.00	2.00	73.36	47.03	66.66	106.05	6321.86	4050.00	5718.45	9504.00	7474.55	7.00	0.71	2	5.00	2.00	93.22	52.93	92.48	120.03	8086.43	4850.00
65	White	No	Married or Partnered	College graduate	Retired	$50,000-<$100,000	Male	Strong and Fearless - Very comfortable without bike lanes	None	None	None	None	4 to 5 times a week	None	None	2 to 3 times a week	2 to 3 times a week	None	None	None	None	None	Yes	2	29.2	Cyclist	1	1.00	1.00	106.47	105.37	106.14	106.92	5069.14	3837.00	4699.50	5562.00	6000.00	2.00	0.50	2	1.00	0.00	85.47	85.47	85.47	85.47	3541	3541.00
67	White	No	Married or Partnered	Some college	Retired	$50,000-<$100,000	Male	Strong and Fearless - Very comfortable without bike lanes	None	None	Once in the last 4 weeks	Once a week	4 to 5 times a week	None	None	2 to 3 times a week	2 to 3 times in the last 4 weeks	4 to 5 times a week	None	None	None	None	Yes	1	22.6	Cyclist	1	5.00	2.00	111.85	52.40	107.64	153.58	10327.4	4524.00	9788.80	15566.00	8196.70	7.00	0.71	2	5.00	2.00	103.27	59.72	108.20	158.13	9470.29	4946.00
66	Black	No	A member of an unmarried couple	Master's degree or higher	Self-employed	<$50,000	Other	Strong and Fearless - Very comfortable without bike lanes	None	Once in the last 4 weeks	None	Once a week	4 to 5 times a week	None	None	None	Once a week	2 to 3 times in the last 4 weeks	None	None	None	None	No	0	34	Cyclist	1	4.00	2.00	27.12	17.85	25.27	37.33	4186.04	2570.00	3919.63	5600.00	10000.00	6.00	0.67	2	5.00	2.00	33.9	18.15	37.94	67.35	5074.71	2859.00
67	White	No	Married or Partnered	College graduate	Full-time	$50,000-<$100,000	Male	Strong and Fearless - Very comfortable without bike lanes	None	None	None	2 to 3 times in the last 4 weeks	4 to 5 times a week	None	None	2 to 3 times a week	None	None	None	None	Once in the last 4 weeks	None	No	0	38	Cyclist	1	4.00	2.00	101.75	69.25	107.03	131.42	5747.46	1705.00	5868.38	9371.00	7299.50	6.00	0.67	2	5.00	2.00	112.85	49.92	117.29	229.00	5092.14	2063.00
77	White	No	Widowed	High school or GED	Retired	<$50,000	Male	No Way No How - Physically unable or Very uncomfortable on paths or Not very comfortable, not interested.	None	None	2 to 3 times a week	None	None	None	None	None	None	None	None	None	None	None	No	0	32.7	Non-Cyclist	1	3.00	2.00	37.33	32.12	36.81	48.08	3196	2783.00	3173.50	3985.00	6806.17	5.00	0.60	2	5.00	2.00	40.69	35.07	40.15	50.82	3483.29	2910.00
78	White	#NULL!	Widowed	High school or GED	Retired	<$50,000	Male	Enthused and Confident - Very comfortable with bike lanes	None	None	None	2 to 3 times a week	4 to 5 times a week	None	None	None	2 to 3 times a week	None	None	None	None	None	No	0	31.3	Cyclist	1	3.00	2.00	36.16	23.82	33.29	48.97	3127.9	2021.00	2852.83	4132.00	6800.17	5.00	0.60	2	5.00	2.00	37.09	21.43	34.28	49.68	3095.71	1788.00
73	White	No	Divorced	< High school	Retired	<$50,000	Female	No Way No How - Physically unable or Very uncomfortable on paths or Not very comfortable, not interested.	None	None	2 to 3 times in the last 4 weeks	None	None	None	None	None	#NULL!	None	#NULL!	None	None	None	No	0	24.9	Non-Cyclist	1	3.00	2.00	59.7	40.17	55.39	76.75	5109.14	3448.00	4732.75	6701.00	6951.50	5.00	0.60	2	5.00	2.00	62.75	54.23	62.23	71.10	5476.86	4726.00
79	White	No	Widowed	Some college	Retired	<$50,000	Female	No Way No How - Physically unable or Very uncomfortable on paths or Not very comfortable, not interested.	None	4 to 5 times a week	None	None	None	None	2 to 3 times a week	2 to 3 times a week	None	None	None	None	None	None	Yes	2	27.2	Non-Cyclist	1			#NULL!				#NULL!							2			#NULL!				#NULL!
75	White	#NULL!	Widowed	< High school	Retired	<$50,000	Female	Interested, but Concerned - Not very comfortable, but interested in biking more	None	None	None	None	None	None	None	None	None	None	None	None	None	#NULL!	No	0	27.3	Non-Cyclist	1			#NULL!				#NULL!							2			#NULL!				#NULL!
71	White	No	Widowed	College graduate	Retired	<$50,000	Female	No Way No How - Physically unable or Very uncomfortable on paths or Not very comfortable, not interested.	None	2 to 3 times a week	None	None	None	None	None	4 to 5 times a week	None	None	None	None	None	None	Yes	2	37	Non-Cyclist	1	3.00	2.00	21.28	13.47	19.36	29.97	1826.48	1135.00	1653.08	2654.00	6801.00	5.00	0.60	2	5.00	2.00	28.01	12.85	24.91	39.02	2423.14	1083.00
79	White	No	Widowed	Some college	Retired	$50,000-<$100,000	Female	No Way No How - Physically unable or Very uncomfortable on paths or Not very comfortable, not interested.	None	2 to 3 times a week	None	None	None	None	None	None	None	None	None	None	None	None	No	0	49.6	Non-Cyclist	1	3.00	2.00	32.8	25.47	34.77	40.32	2644.67	2182.00	2770.92	3124.00	6783.25	5.00	0.60	2	5.00	2.00	30.57	25.47	31.41	38.62	2446.43	2053.00
65	White	No	Widowed	Some college	Retired	<$50,000	Female	Interested, but Concerned - Not very comfortable, but interested in biking more	None	Once in the last 4 weeks	4 to 5 times a week	None	None	None	4 to 5 times a week	4 to 5 times a week	4 to 5 times a week	None	None	None	None	None	Yes	3	28.8	Non-Cyclist	1	1.00	2.00	55.14	38.83	57.83	89.37	5580.29	3321.00	6032.75	10856.00	7547.00	3.00	0.33	2	5.00	2.00	68.78	43.48	65.86	90.63	7800.14	3705.00
65	White	No	Never married or single	Some college	Full-time	$50,000-<$100,000	Male	Enthused and Confident - Very comfortable with bike lanes	None	None	None	None	2 to 3 times a week	None	None	None	None	None	None	None	None	None	No	0	30	Cyclist	1	1.00	2.00	101.88	87.03	100.91	110.27	9328.71	8086.00	9218.25	9835.00	7658.75	3.00	0.33	2	5.00	2.00	107.3	82.58	108.62	140.07	10843.6	7880.00
79	White	No	Widowed	College graduate	Retired	$50,000-<$100,000	Female	No Way No How - Physically unable or Very uncomfortable on paths or Not very comfortable, not interested.	None	None	Once in the last 4 weeks	None	None	None	None	None	None	None	None	None	None	#NULL!	No	0	25.3	Non-Cyclist	1			#NULL!				#NULL!							2			#NULL!				#NULL!
80	White	No	Married or Partnered	High school or GED	Retired	$50,000-<$100,000	Female	Interested, but Concerned - Not very comfortable, but interested in biking more	2 to 3 times a week	None	4 to 5 times a week	None	None	None	None	2 to 3 times in the last 4 weeks	None	2 to 3 times a week	None	None	None	None	Yes	1	28.7	Non-Cyclist	1	3.00	2.00	27.68	22.62	28.26	31.95	2461.43	2008.00	2488.00	2893.00	6776.00	5.00	0.60	2	4.00	0.00	30.99	23.62	30.99	41.00	2705.75	1999.00
81	White	No	Married or Partnered	College graduate	Retired	$50,000-<$100,000	Male	Interested, but Concerned - Not very comfortable, but interested in biking more	None	None	Every day	None	None	Once in the last 4 weeks	Once in the last 4 weeks	None	None	Once in the last 4 weeks	None	Once in the last 4 weeks	2 to 3 times in the last 4 weeks	None	No	0	27	Non-Cyclist	1	3.00	2.00	27.07	20.15	27.85	34.35	2227.71	1742.00	2259.00	2680.00	6766.33	5.00	0.60	2	5.00	2.00	30.09	10.70	27.45	64.78	2513.57	827.00
89	White	No	Widowed	High school or GED	Retired	<$50,000	Other	#NULL!	None	None	Once a week	None	None	None	None	4 to 5 times a week	None	None	None	None	None	None	No	#NULL!	20.9	Non-Cyclist	1			#NULL!				#NULL!							2			#NULL!				#NULL!
75	White	No	Divorced	Some college	Retired	<$50,000	Female	No Way No How - Physically unable or Very uncomfortable on paths or Not very comfortable, not interested.	None	None	Once a week	None	None	None	2 to 3 times a week	None	None	2 to 3 times a week	None	None	None	None	No	0	33.8	Non-Cyclist	1	3.00	2.00	20.9	11.00	19.41	28.88	1804.71	898.00	1679.25	2605.00	6799.33	5.00	0.60	2	5.00	0.00	23.16	17.73	23.16	29.68	1960.6	1508.00
69	White	No	Widowed	Some college	Homemaker	<$50,000	Female	No Way No How - Physically unable or Very uncomfortable on paths or Not very comfortable, not interested.	None	2 to 3 times a week	None	None	None	None	None	None	None	2 to 3 times in the last 4 weeks	None	None	None	None	Yes	0	32.7	Non-Cyclist	1	3.00	2.00	29.77	22.52	29.11	44.53	2473.19	1836.00	2408.33	3756.00	6776.83	5.00	0.60	2	5.00	2.00	27.08	14.60	26.86	41.03	2506.14	1110.00
80	White	No	Divorced	High school or GED	Retired	<$50,000	Female	No Way No How - Physically unable or Very uncomfortable on paths or Not very comfortable, not interested.	None	None	2 to 3 times in the last 4 weeks	None	None	2 to 3 times a week	None	2 to 3 times a week	None	None	None	None	None	#NULL!	No	0	26.7	Non-Cyclist	1	3.00	2.00	24.36	9.85	22.38	39.58	2146.38	723.00	1913.92	3666.00	6797.67	5.00	0.60	2	5.00	2.00	30.75	8.27	26.45	54.87	2789.71	629.00
90	White	#NULL!	Widowed	Some college	Retired	<$50,000	Female	Enthused and Confident - Very comfortable with bike lanes	None	None	Every day	None	None	None	None	2 to 3 times a week	Once a week	2 to 3 times a week	None	None	None	None	Yes	1	21.5	Non-Cyclist	1	3.00	2.00	66.02	45.43	65.09	90.60	5887	3990.00	5729.50	8585.00	7285.25	5.00	0.60	2	5.00	2.00	69.02	34.33	69.00	89.80	6148.43	3190.00
69	White	No	Married or Partnered	College graduate	Retired	$50,000-<$100,000	Male	Strong and Fearless - Very comfortable without bike lanes	None	#NULL!	Once a week	None	2 to 3 times a week	None	None	None	None	None	None	None	None	None	Yes	1	37.5	Cyclist	1	2.00	2.00	82.92	56.78	75.11	109.28	6599.29	4497.00	5974.75	8731.00	7384.25	4.00	0.50	2	5.00	2.00	72.5	47.07	74.67	97.90	5796.14	3894.00
74	White	No	Divorced	Some college	Retired	<$50,000	Male	Strong and Fearless - Very comfortable without bike lanes	None	None	2 to 3 times a week	None	2 to 3 times a week	None	None	2 to 3 times a week	None	None	None	None	None	None	No	0	29	Cyclist	1	3.00	2.00	70.04	16.68	65.56	113.67	8091.43	1387.00	7470.00	13709.00	7610.75	5.00	0.60	2	4.00	2.00	76.31	9.42	77.87	121.75	8843.57	704.00
82	White	#NULL!	Widowed	Some college	Retired	>$100,000	Female	No Way No How - Physically unable or Very uncomfortable on paths or Not very comfortable, not interested.	None	None	4 to 5 times a week	None	None	None	None	None	None	None	None	None	None	None	Yes	6	24.6	Non-Cyclist	1	2.00	2.00	41.15	19.77	38.37	47.65	3726	1686.00	3412.50	4677.00	6717.00	4.00	0.50	2	5.00	2.00	80.08	25.98	63.90	155.90	8888.86	2199.00
85	White	No	Widowed	Master's degree or higher	Retired	<$50,000	Female	Strong and Fearless - Very comfortable without bike lanes	None	None	4 to 5 times a week	None	2 to 3 times in the last 4 weeks	None	None	None	2 to 3 times in the last 4 weeks	None	None	None	None	None	No	0	28.4	Non-Cyclist	1	2.00	2.00	25.05	18.05	25.22	33.18	2217.14	1710.00	2253.25	2965.00	6684.25	4.00	0.50	2	5.00	2.00	28.27	15.95	25.70	39.05	2763.29	1463.00
68	White	No	Never married or single	College graduate	Retired	<$50,000	Female	Strong and Fearless - Very comfortable without bike lanes	None	Once in the last 4 weeks	4 to 5 times a week	Once a week	Once a week	None	None	Once in the last 4 weeks	None	2 to 3 times in the last 4 weeks	Once in the last 4 weeks	2 to 3 times in the last 4 weeks	None	None	No	0	21.1	Cyclist	1	3.00	2.00	55.55	24.85	58.72	78.13	5472.57	2161.00	5899.00	8048.00	7224.67	5.00	0.60	2	5.00	2.00	43.24	31.17	41.59	58.70	3934.86	2619.00
75	White	No	Married or Partnered	Master's degree or higher	Retired	$50,000-<$100,000	Male	Strong and Fearless - Very comfortable without bike lanes	None	None	Every day	#NULL!	4 to 5 times a week	None	None	2 to 3 times in the last 4 weeks	None	4 to 5 times a week	None	None	None	None	No	0	25.1	Cyclist	1	3.00	2.00	93.83	52.38	96.23	137.53	8505.14	5062.00	8863.00	12328.00	7478.00	5.00	0.60	2	5.00	2.00	123.26	70.03	127.96	179.03	11041.4	7167.00
66	White	No	Married or Partnered	College graduate	Self-employed	<$50,000	Male	Enthused and Confident - Very comfortable with bike lanes	None	None	Once a week	None	4 to 5 times a week	None	#NULL!	4 to 5 times a week	4 to 5 times a week	Once in the last 4 weeks	None	None	None	Once in the last 4 weeks	No	0	38.4	Cyclist	1	3.00	2.00	71.19	53.58	76.64	98.98	6709.81	4888.00	7199.92	9292.00	7159.08	5.00	0.60	2	5.00	2.00	57.8	18.73	62.76	110.38	5066.29	1526.00
66	White	No	Married or Partnered	College graduate	Full-time	>$100,000	Male	Enthused and Confident - Very comfortable with bike lanes	None	None	2 to 3 times a week	None	Once a week	None	None	None	None	2 to 3 times a week	None	None	None	None	No	0	33.8	Cyclist	1	3.00	2.00	57.12	27.62	68.63	161.25	5379.57	2616.00	6533.50	15836.00	6981.83	5.00	0.60	2	5.00	2.00	71.88	39.87	81.99	108.87	6592.71	3473.00
70	White	No	Married or Partnered	Master's degree or higher	Retired	>$100,000	Male	Strong and Fearless - Very comfortable without bike lanes	None	2 to 3 times in the last 4 weeks	2 to 3 times in the last 4 weeks	Once in the last 4 weeks	4 to 5 times a week	None	4 to 5 times a week	2 to 3 times a week	2 to 3 times a week	None	None	None	None	None	No	0	23.1	Cyclist	1	3.00	2.00	53.68	15.32	46.73	73.20	4797.43	1247.00	4167.00	6507.00	9126.58	5.00	0.60	2	5.00	0.00	32.36	9.45	32.36	57.48	2658.4	757.00
81	White	No	Married or Partnered	Master's degree or higher	Retired	>$100,000	Male	Strong and Fearless - Very comfortable without bike lanes	None	None	4 to 5 times a week	None	2 to 3 times a week	2 to 3 times in the last 4 weeks	Once in the last 4 weeks	None	2 to 3 times a week	2 to 3 times a week	#NULL!	None	Once in the last 4 weeks	Once in the last 4 weeks	No	0	32.3	Cyclist	1			#NULL!				#NULL!							2			#NULL!				#NULL!
68	White	No	Married or Partnered	Master's degree or higher	Part-time	>$100,000	Male	Strong and Fearless - Very comfortable without bike lanes	None	None	Once a week	None	4 to 5 times a week	None	None	Once a week	None	Once a week	None	None	None	None	No	0	27.5	Cyclist	1	1.00	2.00	57.53	40.18	54.95	60.97	5195.14	3524.00	4934.25	5543.00	4909.75	3.00	0.33	2	5.00	2.00	44.19	37.77	43.43	57.50	4156	3512.00
[truncated: 163 more columns]
